# Supplementary material for: Sculpted by Love: Attachment Security and the Michelangelo Phenomenon
Source: Behav Sci (Basel). 2026 Jul 21;16(7):1237. doi: 10.3390/bs16071237 (PMC13403956; doi:10.3390/bs16071237)
Supplement: Supplementary file 1 [file behavsci-16-01237-s001.zip]

Archive with 1 entries (1 files):
- behavsci-4345621-supplementary.pdf
